# Supplementary material for: The Dual Prey-Inactivation Strategy of Spiders—In-Depth Venomic Analysis of Cupiennius salei
Source: Toxins (Basel). 2019 Mar 19;11(3):167. doi: 10.3390/toxins11030167 (PMC6468893; doi:10.3390/toxins11030167)
Supplement: Supplementary file 1 [file toxins-11-00167-s001.zip]

Archive with 15,329 entries (9,859 files):
- Supplementary  Table S1/
- Supplementary  Table S1/Supplementary Table S1.pdf
- Supplementary Dataset EV1/
- Supplementary Dataset EV1/20180328_f2_topdown_OTMS2_EThcD_NL_i02_ms2_proteoform_cutoff_html/
- Supplementary Dataset EV1/20180328_f2_topdown_OTMS2_EThcD_NL_i02_ms2_proteoform_cutoff_html/proteins/
- Supplementary Dataset EV1/20180328_f2_topdown_OTMS2_EThcD_NL_i02_ms2_proteoform_cutoff_html/proteins.html
- Supplementary Dataset EV1/20180328_f2_topdown_OTMS2_EThcD_NL_i02_ms2_proteoform_cutoff_html/proteins/protein0.html
- Supplementary Dataset EV1/20180328_f2_topdown_OTMS2_EThcD_NL_i02_ms2_proteoform_cutoff_html/proteins/protein1.html
- Supplementary Dataset EV1/20180328_f2_topdown_OTMS2_EThcD_NL_i02_ms2_proteoform_cutoff_html/proteins/protein10.html
- Supplementary Dataset EV1/20180328_f2_topdown_OTMS2_EThcD_NL_i02_ms2_proteoform_cutoff_html/proteins/protein11.html
- Supplementary Dataset EV1/20180328_f2_topdown_OTMS2_EThcD_NL_i02_ms2_proteoform_cutoff_html/proteins/protein12.html
- Supplementary Dataset EV1/20180328_f2_topdown_OTMS2_EThcD_NL_i02_ms2_proteoform_cutoff_html/proteins/protein13.html
- Supplementary Dataset EV1/20180328_f2_topdown_OTMS2_EThcD_NL_i02_ms2_proteoform_cutoff_html/proteins/protein14.html
- Supplementary Dataset EV1/20180328_f2_topdown_OTMS2_EThcD_NL_i02_ms2_proteoform_cutoff_html/proteins/protein15.html
- Supplementary Dataset EV1/20180328_f2_topdown_OTMS2_EThcD_NL_i02_ms2_proteoform_cutoff_html/proteins/protein16.html
- Supplementary Dataset EV1/20180328_f2_topdown_OTMS2_EThcD_NL_i02_ms2_proteoform_cutoff_html/proteins/protein17.html
- Supplementary Dataset EV1/20180328_f2_topdown_OTMS2_EThcD_NL_i02_ms2_proteoform_cutoff_html/proteins/protein18.html
- Supplementary Dataset EV1/20180328_f2_topdown_OTMS2_EThcD_NL_i02_ms2_proteoform_cutoff_html/proteins/protein19.html
- Supplementary Dataset EV1/20180328_f2_topdown_OTMS2_EThcD_NL_i02_ms2_proteoform_cutoff_html/proteins/protein2.html
- Supplementary Dataset EV1/20180328_f2_topdown_OTMS2_EThcD_NL_i02_ms2_proteoform_cutoff_html/proteins/protein20.html
- Supplementary Dataset EV1/20180328_f2_topdown_OTMS2_EThcD_NL_i02_ms2_proteoform_cutoff_html/proteins/protein21.html
- Supplementary Dataset EV1/20180328_f2_topdown_OTMS2_EThcD_NL_i02_ms2_proteoform_cutoff_html/proteins/protein22.html
- Supplementary Dataset EV1/20180328_f2_topdown_OTMS2_EThcD_NL_i02_ms2_proteoform_cutoff_html/proteins/protein23.html
- Supplementary Dataset EV1/20180328_f2_topdown_OTMS2_EThcD_NL_i02_ms2_proteoform_cutoff_html/proteins/protein24.html
- Supplementary Dataset EV1/20180328_f2_topdown_OTMS2_EThcD_NL_i02_ms2_proteoform_cutoff_html/proteins/protein5.html
- Supplementary Dataset EV1/20180328_f2_topdown_OTMS2_EThcD_NL_i02_ms2_proteoform_cutoff_html/proteins/protein7.html
- Supplementary Dataset EV1/20180328_f2_topdown_OTMS2_EThcD_NL_i02_ms2_proteoform_cutoff_html/proteins/protein9.html
- Supplementary Dataset EV1/20180328_f2_topdown_OTMS2_EThcD_NL_i02_ms2_proteoform_cutoff_html/proteoforms/
- Supplementary Dataset EV1/20180328_f2_topdown_OTMS2_EThcD_NL_i02_ms2_proteoform_cutoff_html/proteoforms/proteoform0.html
- Supplementary Dataset EV1/20180328_f2_topdown_OTMS2_EThcD_NL_i02_ms2_proteoform_cutoff_html/proteoforms/proteoform1.html
- Supplementary Dataset EV1/20180328_f2_topdown_OTMS2_EThcD_NL_i02_ms2_proteoform_cutoff_html/proteoforms/proteoform10.html
- Supplementary Dataset EV1/20180328_f2_topdown_OTMS2_EThcD_NL_i02_ms2_proteoform_cutoff_html/proteoforms/proteoform100.html
- Supplementary Dataset EV1/20180328_f2_topdown_OTMS2_EThcD_NL_i02_ms2_proteoform_cutoff_html/proteoforms/proteoform101.html
- Supplementary Dataset EV1/20180328_f2_topdown_OTMS2_EThcD_NL_i02_ms2_proteoform_cutoff_html/proteoforms/proteoform102.html
- Supplementary Dataset EV1/20180328_f2_topdown_OTMS2_EThcD_NL_i02_ms2_proteoform_cutoff_html/proteoforms/proteoform105.html
- Supplementary Dataset EV1/20180328_f2_topdown_OTMS2_EThcD_NL_i02_ms2_proteoform_cutoff_html/proteoforms/proteoform106.html
- Supplementary Dataset EV1/20180328_f2_topdown_OTMS2_EThcD_NL_i02_ms2_proteoform_cutoff_html/proteoforms/proteoform12.html
- Supplementary Dataset EV1/20180328_f2_topdown_OTMS2_EThcD_NL_i02_ms2_proteoform_cutoff_html/proteoforms/proteoform15.html
- Supplementary Dataset EV1/20180328_f2_topdown_OTMS2_EThcD_NL_i02_ms2_proteoform_cutoff_html/proteoforms/proteoform16.html
- Supplementary Dataset EV1/20180328_f2_topdown_OTMS2_EThcD_NL_i02_ms2_proteoform_cutoff_html/proteoforms/proteoform18.html
- Supplementary Dataset EV1/20180328_f2_topdown_OTMS2_EThcD_NL_i02_ms2_proteoform_cutoff_html/proteoforms/proteoform19.html
- Supplementary Dataset EV1/20180328_f2_topdown_OTMS2_EThcD_NL_i02_ms2_proteoform_cutoff_html/proteoforms/proteoform2.html
- Supplementary Dataset EV1/20180328_f2_topdown_OTMS2_EThcD_NL_i02_ms2_proteoform_cutoff_html/proteoforms/proteoform20.html
- Supplementary Dataset EV1/20180328_f2_topdown_OTMS2_EThcD_NL_i02_ms2_proteoform_cutoff_html/proteoforms/proteoform21.html
- Supplementary Dataset EV1/20180328_f2_topdown_OTMS2_EThcD_NL_i02_ms2_proteoform_cutoff_html/proteoforms/proteoform22.html
- Supplementary Dataset EV1/20180328_f2_topdown_OTMS2_EThcD_NL_i02_ms2_proteoform_cutoff_html/proteoforms/proteoform23.html
- Supplementary Dataset EV1/20180328_f2_topdown_OTMS2_EThcD_NL_i02_ms2_proteoform_cutoff_html/proteoforms/proteoform24.html
- Supplementary Dataset EV1/20180328_f2_topdown_OTMS2_EThcD_NL_i02_ms2_proteoform_cutoff_html/proteoforms/proteoform25.html
- Supplementary Dataset EV1/20180328_f2_topdown_OTMS2_EThcD_NL_i02_ms2_proteoform_cutoff_html/proteoforms/proteoform27.html
- Supplementary Dataset EV1/20180328_f2_topdown_OTMS2_EThcD_NL_i02_ms2_proteoform_cutoff_html/proteoforms/proteoform28.html
- Supplementary Dataset EV1/20180328_f2_topdown_OTMS2_EThcD_NL_i02_ms2_proteoform_cutoff_html/proteoforms/proteoform29.html
- Supplementary Dataset EV1/20180328_f2_topdown_OTMS2_EThcD_NL_i02_ms2_proteoform_cutoff_html/proteoforms/proteoform30.html
- Supplementary Dataset EV1/20180328_f2_topdown_OTMS2_EThcD_NL_i02_ms2_proteoform_cutoff_html/proteoforms/proteoform33.html
- Supplementary Dataset EV1/20180328_f2_topdown_OTMS2_EThcD_NL_i02_ms2_proteoform_cutoff_html/proteoforms/proteoform34.html
- Supplementary Dataset EV1/20180328_f2_topdown_OTMS2_EThcD_NL_i02_ms2_proteoform_cutoff_html/proteoforms/proteoform35.html
- Supplementary Dataset EV1/20180328_f2_topdown_OTMS2_EThcD_NL_i02_ms2_proteoform_cutoff_html/proteoforms/proteoform37.html
- Supplementary Dataset EV1/20180328_f2_topdown_OTMS2_EThcD_NL_i02_ms2_proteoform_cutoff_html/proteoforms/proteoform38.html
- Supplementary Dataset EV1/20180328_f2_topdown_OTMS2_EThcD_NL_i02_ms2_proteoform_cutoff_html/proteoforms/proteoform39.html
- Supplementary Dataset EV1/20180328_f2_topdown_OTMS2_EThcD_NL_i02_ms2_proteoform_cutoff_html/proteoforms/proteoform4.html
- Supplementary Dataset EV1/20180328_f2_topdown_OTMS2_EThcD_NL_i02_ms2_proteoform_cutoff_html/proteoforms/proteoform40.html
- Supplementary Dataset EV1/20180328_f2_topdown_OTMS2_EThcD_NL_i02_ms2_proteoform_cutoff_html/proteoforms/proteoform41.html
- Supplementary Dataset EV1/20180328_f2_topdown_OTMS2_EThcD_NL_i02_ms2_proteoform_cutoff_html/proteoforms/proteoform42.html
- Supplementary Dataset EV1/20180328_f2_topdown_OTMS2_EThcD_NL_i02_ms2_proteoform_cutoff_html/proteoforms/proteoform43.html
- Supplementary Dataset EV1/20180328_f2_topdown_OTMS2_EThcD_NL_i02_ms2_proteoform_cutoff_html/proteoforms/proteoform44.html
- Supplementary Dataset EV1/20180328_f2_topdown_OTMS2_EThcD_NL_i02_ms2_proteoform_cutoff_html/proteoforms/proteoform45.html
- Supplementary Dataset EV1/20180328_f2_topdown_OTMS2_EThcD_NL_i02_ms2_proteoform_cutoff_html/proteoforms/proteoform47.html
- Supplementary Dataset EV1/20180328_f2_topdown_OTMS2_EThcD_NL_i02_ms2_proteoform_cutoff_html/proteoforms/proteoform48.html
- Supplementary Dataset EV1/20180328_f2_topdown_OTMS2_EThcD_NL_i02_ms2_proteoform_cutoff_html/proteoforms/proteoform49.html
- Supplementary Dataset EV1/20180328_f2_topdown_OTMS2_EThcD_NL_i02_ms2_proteoform_cutoff_html/proteoforms/proteoform50.html
- Supplementary Dataset EV1/20180328_f2_topdown_OTMS2_EThcD_NL_i02_ms2_proteoform_cutoff_html/proteoforms/proteoform51.html
- Supplementary Dataset EV1/20180328_f2_topdown_OTMS2_EThcD_NL_i02_ms2_proteoform_cutoff_html/proteoforms/proteoform52.html
- Supplementary Dataset EV1/20180328_f2_topdown_OTMS2_EThcD_NL_i02_ms2_proteoform_cutoff_html/proteoforms/proteoform53.html
- Supplementary Dataset EV1/20180328_f2_topdown_OTMS2_EThcD_NL_i02_ms2_proteoform_cutoff_html/proteoforms/proteoform56.html
- Supplementary Dataset EV1/20180328_f2_topdown_OTMS2_EThcD_NL_i02_ms2_proteoform_cutoff_html/proteoforms/proteoform59.html
- Supplementary Dataset EV1/20180328_f2_topdown_OTMS2_EThcD_NL_i02_ms2_proteoform_cutoff_html/proteoforms/proteoform6.html
- Supplementary Dataset EV1/20180328_f2_topdown_OTMS2_EThcD_NL_i02_ms2_proteoform_cutoff_html/proteoforms/proteoform60.html
- Supplementary Dataset EV1/20180328_f2_topdown_OTMS2_EThcD_NL_i02_ms2_proteoform_cutoff_html/proteoforms/proteoform61.html
- Supplementary Dataset EV1/20180328_f2_topdown_OTMS2_EThcD_NL_i02_ms2_proteoform_cutoff_html/proteoforms/proteoform63.html
- Supplementary Dataset EV1/20180328_f2_topdown_OTMS2_EThcD_NL_i02_ms2_proteoform_cutoff_html/proteoforms/proteoform64.html
- Supplementary Dataset EV1/20180328_f2_topdown_OTMS2_EThcD_NL_i02_ms2_proteoform_cutoff_html/proteoforms/proteoform65.html
- Supplementary Dataset EV1/20180328_f2_topdown_OTMS2_EThcD_NL_i02_ms2_proteoform_cutoff_html/proteoforms/proteoform66.html
- Supplementary Dataset EV1/20180328_f2_topdown_OTMS2_EThcD_NL_i02_ms2_proteoform_cutoff_html/proteoforms/proteoform69.html
- Supplementary Dataset EV1/20180328_f2_topdown_OTMS2_EThcD_NL_i02_ms2_proteoform_cutoff_html/proteoforms/proteoform71.html
- Supplementary Dataset EV1/20180328_f2_topdown_OTMS2_EThcD_NL_i02_ms2_proteoform_cutoff_html/proteoforms/proteoform72.html
- Supplementary Dataset EV1/20180328_f2_topdown_OTMS2_EThcD_NL_i02_ms2_proteoform_cutoff_html/proteoforms/proteoform74.html
- Supplementary Dataset EV1/20180328_f2_topdown_OTMS2_EThcD_NL_i02_ms2_proteoform_cutoff_html/proteoforms/proteoform75.html
- Supplementary Dataset EV1/20180328_f2_topdown_OTMS2_EThcD_NL_i02_ms2_proteoform_cutoff_html/proteoforms/proteoform76.html
- Supplementary Dataset EV1/20180328_f2_topdown_OTMS2_EThcD_NL_i02_ms2_proteoform_cutoff_html/proteoforms/proteoform77.html
- Supplementary Dataset EV1/20180328_f2_topdown_OTMS2_EThcD_NL_i02_ms2_proteoform_cutoff_html/proteoforms/proteoform78.html
- Supplementary Dataset EV1/20180328_f2_topdown_OTMS2_EThcD_NL_i02_ms2_proteoform_cutoff_html/proteoforms/proteoform79.html
- Supplementary Dataset EV1/20180328_f2_topdown_OTMS2_EThcD_NL_i02_ms2_proteoform_cutoff_html/proteoforms/proteoform8.html
- Supplementary Dataset EV1/20180328_f2_topdown_OTMS2_EThcD_NL_i02_ms2_proteoform_cutoff_html/proteoforms/proteoform80.html
- Supplementary Dataset EV1/20180328_f2_topdown_OTMS2_EThcD_NL_i02_ms2_proteoform_cutoff_html/proteoforms/proteoform81.html
- Supplementary Dataset EV1/20180328_f2_topdown_OTMS2_EThcD_NL_i02_ms2_proteoform_cutoff_html/proteoforms/proteoform82.html
- Supplementary Dataset EV1/20180328_f2_topdown_OTMS2_EThcD_NL_i02_ms2_proteoform_cutoff_html/proteoforms/proteoform84.html
- Supplementary Dataset EV1/20180328_f2_topdown_OTMS2_EThcD_NL_i02_ms2_proteoform_cutoff_html/proteoforms/proteoform85.html
- Supplementary Dataset EV1/20180328_f2_topdown_OTMS2_EThcD_NL_i02_ms2_proteoform_cutoff_html/proteoforms/proteoform87.html
- Supplementary Dataset EV1/20180328_f2_topdown_OTMS2_EThcD_NL_i02_ms2_proteoform_cutoff_html/proteoforms/proteoform88.html
- Supplementary Dataset EV1/20180328_f2_topdown_OTMS2_EThcD_NL_i02_ms2_proteoform_cutoff_html/proteoforms/proteoform89.html
- Supplementary Dataset EV1/20180328_f2_topdown_OTMS2_EThcD_NL_i02_ms2_proteoform_cutoff_html/proteoforms/proteoform9.html
- Supplementary Dataset EV1/20180328_f2_topdown_OTMS2_EThcD_NL_i02_ms2_proteoform_cutoff_html/proteoforms/proteoform91.html
- Supplementary Dataset EV1/20180328_f2_topdown_OTMS2_EThcD_NL_i02_ms2_proteoform_cutoff_html/proteoforms/proteoform92.html
- Supplementary Dataset EV1/20180328_f2_topdown_OTMS2_EThcD_NL_i02_ms2_proteoform_cutoff_html/proteoforms/proteoform96.html
- Supplementary Dataset EV1/20180328_f2_topdown_OTMS2_EThcD_NL_i02_ms2_proteoform_cutoff_html/proteoforms/proteoform97.html
- Supplementary Dataset EV1/20180328_f2_topdown_OTMS2_EThcD_NL_i02_ms2_proteoform_cutoff_html/proteoforms/proteoform99.html
- Supplementary Dataset EV1/20180328_f2_topdown_OTMS2_EThcD_NL_i02_ms2_proteoform_cutoff_html/prsms/
- Supplementary Dataset EV1/20180328_f2_topdown_OTMS2_EThcD_NL_i02_ms2_proteoform_cutoff_html/prsms/prsm0.html
- Supplementary Dataset EV1/20180328_f2_topdown_OTMS2_EThcD_NL_i02_ms2_proteoform_cutoff_html/prsms/prsm1.html
- Supplementary Dataset EV1/20180328_f2_topdown_OTMS2_EThcD_NL_i02_ms2_proteoform_cutoff_html/prsms/prsm10.html
- Supplementary Dataset EV1/20180328_f2_topdown_OTMS2_EThcD_NL_i02_ms2_proteoform_cutoff_html/prsms/prsm100.html
- Supplementary Dataset EV1/20180328_f2_topdown_OTMS2_EThcD_NL_i02_ms2_proteoform_cutoff_html/prsms/prsm101.html
- Supplementary Dataset EV1/20180328_f2_topdown_OTMS2_EThcD_NL_i02_ms2_proteoform_cutoff_html/prsms/prsm102.html
- Supplementary Dataset EV1/20180328_f2_topdown_OTMS2_EThcD_NL_i02_ms2_proteoform_cutoff_html/prsms/prsm103.html
- Supplementary Dataset EV1/20180328_f2_topdown_OTMS2_EThcD_NL_i02_ms2_proteoform_cutoff_html/prsms/prsm104.html
- Supplementary Dataset EV1/20180328_f2_topdown_OTMS2_EThcD_NL_i02_ms2_proteoform_cutoff_html/prsms/prsm105.html
- Supplementary Dataset EV1/20180328_f2_topdown_OTMS2_EThcD_NL_i02_ms2_proteoform_cutoff_html/prsms/prsm106.html
- Supplementary Dataset EV1/20180328_f2_topdown_OTMS2_EThcD_NL_i02_ms2_proteoform_cutoff_html/prsms/prsm107.html
- Supplementary Dataset EV1/20180328_f2_topdown_OTMS2_EThcD_NL_i02_ms2_proteoform_cutoff_html/prsms/prsm108.html
- Supplementary Dataset EV1/20180328_f2_topdown_OTMS2_EThcD_NL_i02_ms2_proteoform_cutoff_html/prsms/prsm109.html
- Supplementary Dataset EV1/20180328_f2_topdown_OTMS2_EThcD_NL_i02_ms2_proteoform_cutoff_html/prsms/prsm11.html
- Supplementary Dataset EV1/20180328_f2_topdown_OTMS2_EThcD_NL_i02_ms2_proteoform_cutoff_html/prsms/prsm110.html
- Supplementary Dataset EV1/20180328_f2_topdown_OTMS2_EThcD_NL_i02_ms2_proteoform_cutoff_html/prsms/prsm111.html
- Supplementary Dataset EV1/20180328_f2_topdown_OTMS2_EThcD_NL_i02_ms2_proteoform_cutoff_html/prsms/prsm112.html
- Supplementary Dataset EV1/20180328_f2_topdown_OTMS2_EThcD_NL_i02_ms2_proteoform_cutoff_html/prsms/prsm113.html
- Supplementary Dataset EV1/20180328_f2_topdown_OTMS2_EThcD_NL_i02_ms2_proteoform_cutoff_html/prsms/prsm114.html
- Supplementary Dataset EV1/20180328_f2_topdown_OTMS2_EThcD_NL_i02_ms2_proteoform_cutoff_html/prsms/prsm115.html
- Supplementary Dataset EV1/20180328_f2_topdown_OTMS2_EThcD_NL_i02_ms2_proteoform_cutoff_html/prsms/prsm116.html
- Supplementary Dataset EV1/20180328_f2_topdown_OTMS2_EThcD_NL_i02_ms2_proteoform_cutoff_html/prsms/prsm117.html
- Supplementary Dataset EV1/20180328_f2_topdown_OTMS2_EThcD_NL_i02_ms2_proteoform_cutoff_html/prsms/prsm118.html
- Supplementary Dataset EV1/20180328_f2_topdown_OTMS2_EThcD_NL_i02_ms2_proteoform_cutoff_html/prsms/prsm119.html
- Supplementary Dataset EV1/20180328_f2_topdown_OTMS2_EThcD_NL_i02_ms2_proteoform_cutoff_html/prsms/prsm12.html
- Supplementary Dataset EV1/20180328_f2_topdown_OTMS2_EThcD_NL_i02_ms2_proteoform_cutoff_html/prsms/prsm120.html
- Supplementary Dataset EV1/20180328_f2_topdown_OTMS2_EThcD_NL_i02_ms2_proteoform_cutoff_html/prsms/prsm121.html
- Supplementary Dataset EV1/20180328_f2_topdown_OTMS2_EThcD_NL_i02_ms2_proteoform_cutoff_html/prsms/prsm122.html
- Supplementary Dataset EV1/20180328_f2_topdown_OTMS2_EThcD_NL_i02_ms2_proteoform_cutoff_html/prsms/prsm123.html
- Supplementary Dataset EV1/20180328_f2_topdown_OTMS2_EThcD_NL_i02_ms2_proteoform_cutoff_html/prsms/prsm124.html
- Supplementary Dataset EV1/20180328_f2_topdown_OTMS2_EThcD_NL_i02_ms2_proteoform_cutoff_html/prsms/prsm125.html
- Supplementary Dataset EV1/20180328_f2_topdown_OTMS2_EThcD_NL_i02_ms2_proteoform_cutoff_html/prsms/prsm126.html
- Supplementary Dataset EV1/20180328_f2_topdown_OTMS2_EThcD_NL_i02_ms2_proteoform_cutoff_html/prsms/prsm127.html
- Supplementary Dataset EV1/20180328_f2_topdown_OTMS2_EThcD_NL_i02_ms2_proteoform_cutoff_html/prsms/prsm128.html
- Supplementary Dataset EV1/20180328_f2_topdown_OTMS2_EThcD_NL_i02_ms2_proteoform_cutoff_html/prsms/prsm129.html
- Supplementary Dataset EV1/20180328_f2_topdown_OTMS2_EThcD_NL_i02_ms2_proteoform_cutoff_html/prsms/prsm13.html
- Supplementary Dataset EV1/20180328_f2_topdown_OTMS2_EThcD_NL_i02_ms2_proteoform_cutoff_html/prsms/prsm130.html
- Supplementary Dataset EV1/20180328_f2_topdown_OTMS2_EThcD_NL_i02_ms2_proteoform_cutoff_html/prsms/prsm131.html
- Supplementary Dataset EV1/20180328_f2_topdown_OTMS2_EThcD_NL_i02_ms2_proteoform_cutoff_html/prsms/prsm132.html
- Supplementary Dataset EV1/20180328_f2_topdown_OTMS2_EThcD_NL_i02_ms2_proteoform_cutoff_html/prsms/prsm133.html
- Supplementary Dataset EV1/20180328_f2_topdown_OTMS2_EThcD_NL_i02_ms2_proteoform_cutoff_html/prsms/prsm134.html
- Supplementary Dataset EV1/20180328_f2_topdown_OTMS2_EThcD_NL_i02_ms2_proteoform_cutoff_html/prsms/prsm135.html
- Supplementary Dataset EV1/20180328_f2_topdown_OTMS2_EThcD_NL_i02_ms2_proteoform_cutoff_html/prsms/prsm136.html
- Supplementary Dataset EV1/20180328_f2_topdown_OTMS2_EThcD_NL_i02_ms2_proteoform_cutoff_html/prsms/prsm137.html
- Supplementary Dataset EV1/20180328_f2_topdown_OTMS2_EThcD_NL_i02_ms2_proteoform_cutoff_html/prsms/prsm138.html
- Supplementary Dataset EV1/20180328_f2_topdown_OTMS2_EThcD_NL_i02_ms2_proteoform_cutoff_html/prsms/prsm139.html
- Supplementary Dataset EV1/20180328_f2_topdown_OTMS2_EThcD_NL_i02_ms2_proteoform_cutoff_html/prsms/prsm14.html
- Supplementary Dataset EV1/20180328_f2_topdown_OTMS2_EThcD_NL_i02_ms2_proteoform_cutoff_html/prsms/prsm140.html
- Supplementary Dataset EV1/20180328_f2_topdown_OTMS2_EThcD_NL_i02_ms2_proteoform_cutoff_html/prsms/prsm141.html
- Supplementary Dataset EV1/20180328_f2_topdown_OTMS2_EThcD_NL_i02_ms2_proteoform_cutoff_html/prsms/prsm142.html
- Supplementary Dataset EV1/20180328_f2_topdown_OTMS2_EThcD_NL_i02_ms2_proteoform_cutoff_html/prsms/prsm143.html
- Supplementary Dataset EV1/20180328_f2_topdown_OTMS2_EThcD_NL_i02_ms2_proteoform_cutoff_html/prsms/prsm144.html
- Supplementary Dataset EV1/20180328_f2_topdown_OTMS2_EThcD_NL_i02_ms2_proteoform_cutoff_html/prsms/prsm145.html
- Supplementary Dataset EV1/20180328_f2_topdown_OTMS2_EThcD_NL_i02_ms2_proteoform_cutoff_html/prsms/prsm146.html
- Supplementary Dataset EV1/20180328_f2_topdown_OTMS2_EThcD_NL_i02_ms2_proteoform_cutoff_html/prsms/prsm147.html
- Supplementary Dataset EV1/20180328_f2_topdown_OTMS2_EThcD_NL_i02_ms2_proteoform_cutoff_html/prsms/prsm148.html
- Supplementary Dataset EV1/20180328_f2_topdown_OTMS2_EThcD_NL_i02_ms2_proteoform_cutoff_html/prsms/prsm149.html
- Supplementary Dataset EV1/20180328_f2_topdown_OTMS2_EThcD_NL_i02_ms2_proteoform_cutoff_html/prsms/prsm15.html
- Supplementary Dataset EV1/20180328_f2_topdown_OTMS2_EThcD_NL_i02_ms2_proteoform_cutoff_html/prsms/prsm150.html
- Supplementary Dataset EV1/20180328_f2_topdown_OTMS2_EThcD_NL_i02_ms2_proteoform_cutoff_html/prsms/prsm151.html
- Supplementary Dataset EV1/20180328_f2_topdown_OTMS2_EThcD_NL_i02_ms2_proteoform_cutoff_html/prsms/prsm152.html
- Supplementary Dataset EV1/20180328_f2_topdown_OTMS2_EThcD_NL_i02_ms2_proteoform_cutoff_html/prsms/prsm153.html
- Supplementary Dataset EV1/20180328_f2_topdown_OTMS2_EThcD_NL_i02_ms2_proteoform_cutoff_html/prsms/prsm154.html
- Supplementary Dataset EV1/20180328_f2_topdown_OTMS2_EThcD_NL_i02_ms2_proteoform_cutoff_html/prsms/prsm155.html
- Supplementary Dataset EV1/20180328_f2_topdown_OTMS2_EThcD_NL_i02_ms2_proteoform_cutoff_html/prsms/prsm156.html
- Supplementary Dataset EV1/20180328_f2_topdown_OTMS2_EThcD_NL_i02_ms2_proteoform_cutoff_html/prsms/prsm157.html
- Supplementary Dataset EV1/20180328_f2_topdown_OTMS2_EThcD_NL_i02_ms2_proteoform_cutoff_html/prsms/prsm158.html
- Supplementary Dataset EV1/20180328_f2_topdown_OTMS2_EThcD_NL_i02_ms2_proteoform_cutoff_html/prsms/prsm159.html
- Supplementary Dataset EV1/20180328_f2_topdown_OTMS2_EThcD_NL_i02_ms2_proteoform_cutoff_html/prsms/prsm16.html
- Supplementary Dataset EV1/20180328_f2_topdown_OTMS2_EThcD_NL_i02_ms2_proteoform_cutoff_html/prsms/prsm160.html
- Supplementary Dataset EV1/20180328_f2_topdown_OTMS2_EThcD_NL_i02_ms2_proteoform_cutoff_html/prsms/prsm161.html
- Supplementary Dataset EV1/20180328_f2_topdown_OTMS2_EThcD_NL_i02_ms2_proteoform_cutoff_html/prsms/prsm162.html
- Supplementary Dataset EV1/20180328_f2_topdown_OTMS2_EThcD_NL_i02_ms2_proteoform_cutoff_html/prsms/prsm163.html
- Supplementary Dataset EV1/20180328_f2_topdown_OTMS2_EThcD_NL_i02_ms2_proteoform_cutoff_html/prsms/prsm164.html
- Supplementary Dataset EV1/20180328_f2_topdown_OTMS2_EThcD_NL_i02_ms2_proteoform_cutoff_html/prsms/prsm165.html
- Supplementary Dataset EV1/20180328_f2_topdown_OTMS2_EThcD_NL_i02_ms2_proteoform_cutoff_html/prsms/prsm166.html
- Supplementary Dataset EV1/20180328_f2_topdown_OTMS2_EThcD_NL_i02_ms2_proteoform_cutoff_html/prsms/prsm167.html
- Supplementary Dataset EV1/20180328_f2_topdown_OTMS2_EThcD_NL_i02_ms2_proteoform_cutoff_html/prsms/prsm168.html
- Supplementary Dataset EV1/20180328_f2_topdown_OTMS2_EThcD_NL_i02_ms2_proteoform_cutoff_html/prsms/prsm169.html
- Supplementary Dataset EV1/20180328_f2_topdown_OTMS2_EThcD_NL_i02_ms2_proteoform_cutoff_html/prsms/prsm17.html
- Supplementary Dataset EV1/20180328_f2_topdown_OTMS2_EThcD_NL_i02_ms2_proteoform_cutoff_html/prsms/prsm170.html
- Supplementary Dataset EV1/20180328_f2_topdown_OTMS2_EThcD_NL_i02_ms2_proteoform_cutoff_html/prsms/prsm171.html
- Supplementary Dataset EV1/20180328_f2_topdown_OTMS2_EThcD_NL_i02_ms2_proteoform_cutoff_html/prsms/prsm172.html
- Supplementary Dataset EV1/20180328_f2_topdown_OTMS2_EThcD_NL_i02_ms2_proteoform_cutoff_html/prsms/prsm173.html
- Supplementary Dataset EV1/20180328_f2_topdown_OTMS2_EThcD_NL_i02_ms2_proteoform_cutoff_html/prsms/prsm174.html
- Supplementary Dataset EV1/20180328_f2_topdown_OTMS2_EThcD_NL_i02_ms2_proteoform_cutoff_html/prsms/prsm175.html
- Supplementary Dataset EV1/20180328_f2_topdown_OTMS2_EThcD_NL_i02_ms2_proteoform_cutoff_html/prsms/prsm176.html
- Supplementary Dataset EV1/20180328_f2_topdown_OTMS2_EThcD_NL_i02_ms2_proteoform_cutoff_html/prsms/prsm177.html
- Supplementary Dataset EV1/20180328_f2_topdown_OTMS2_EThcD_NL_i02_ms2_proteoform_cutoff_html/prsms/prsm178.html
- Supplementary Dataset EV1/20180328_f2_topdown_OTMS2_EThcD_NL_i02_ms2_proteoform_cutoff_html/prsms/prsm179.html
- Supplementary Dataset EV1/20180328_f2_topdown_OTMS2_EThcD_NL_i02_ms2_proteoform_cutoff_html/prsms/prsm18.html
- Supplementary Dataset EV1/20180328_f2_topdown_OTMS2_EThcD_NL_i02_ms2_proteoform_cutoff_html/prsms/prsm180.html
- Supplementary Dataset EV1/20180328_f2_topdown_OTMS2_EThcD_NL_i02_ms2_proteoform_cutoff_html/prsms/prsm181.html
- Supplementary Dataset EV1/20180328_f2_topdown_OTMS2_EThcD_NL_i02_ms2_proteoform_cutoff_html/prsms/prsm182.html
- Supplementary Dataset EV1/20180328_f2_topdown_OTMS2_EThcD_NL_i02_ms2_proteoform_cutoff_html/prsms/prsm183.html
- Supplementary Dataset EV1/20180328_f2_topdown_OTMS2_EThcD_NL_i02_ms2_proteoform_cutoff_html/prsms/prsm184.html
- Supplementary Dataset EV1/20180328_f2_topdown_OTMS2_EThcD_NL_i02_ms2_proteoform_cutoff_html/prsms/prsm185.html
- Supplementary Dataset EV1/20180328_f2_topdown_OTMS2_EThcD_NL_i02_ms2_proteoform_cutoff_html/prsms/prsm186.html
- Supplementary Dataset EV1/20180328_f2_topdown_OTMS2_EThcD_NL_i02_ms2_proteoform_cutoff_html/prsms/prsm187.html
- Supplementary Dataset EV1/20180328_f2_topdown_OTMS2_EThcD_NL_i02_ms2_proteoform_cutoff_html/prsms/prsm188.html
- Supplementary Dataset EV1/20180328_f2_topdown_OTMS2_EThcD_NL_i02_ms2_proteoform_cutoff_html/prsms/prsm189.html
- Supplementary Dataset EV1/20180328_f2_topdown_OTMS2_EThcD_NL_i02_ms2_proteoform_cutoff_html/prsms/prsm19.html
- Supplementary Dataset EV1/20180328_f2_topdown_OTMS2_EThcD_NL_i02_ms2_proteoform_cutoff_html/prsms/prsm190.html
- Supplementary Dataset EV1/20180328_f2_topdown_OTMS2_EThcD_NL_i02_ms2_proteoform_cutoff_html/prsms/prsm191.html
- Supplementary Dataset EV1/20180328_f2_topdown_OTMS2_EThcD_NL_i02_ms2_proteoform_cutoff_html/prsms/prsm192.html
- Supplementary Dataset EV1/20180328_f2_topdown_OTMS2_EThcD_NL_i02_ms2_proteoform_cutoff_html/prsms/prsm193.html
- Supplementary Dataset EV1/20180328_f2_topdown_OTMS2_EThcD_NL_i02_ms2_proteoform_cutoff_html/prsms/prsm194.html
- Supplementary Dataset EV1/20180328_f2_topdown_OTMS2_EThcD_NL_i02_ms2_proteoform_cutoff_html/prsms/prsm195.html
- Supplementary Dataset EV1/20180328_f2_topdown_OTMS2_EThcD_NL_i02_ms2_proteoform_cutoff_html/prsms/prsm196.html
- Supplementary Dataset EV1/20180328_f2_topdown_OTMS2_EThcD_NL_i02_ms2_proteoform_cutoff_html/prsms/prsm197.html
- Supplementary Dataset EV1/20180328_f2_topdown_OTMS2_EThcD_NL_i02_ms2_proteoform_cutoff_html/prsms/prsm198.html
- Supplementary Dataset EV1/20180328_f2_topdown_OTMS2_EThcD_NL_i02_ms2_proteoform_cutoff_html/prsms/prsm199.html
- Supplementary Dataset EV1/20180328_f2_topdown_OTMS2_EThcD_NL_i02_ms2_proteoform_cutoff_html/prsms/prsm2.html
- Supplementary Dataset EV1/20180328_f2_topdown_OTMS2_EThcD_NL_i02_ms2_proteoform_cutoff_html/prsms/prsm20.html
- Supplementary Dataset EV1/20180328_f2_topdown_OTMS2_EThcD_NL_i02_ms2_proteoform_cutoff_html/prsms/prsm200.html
- Supplementary Dataset EV1/20180328_f2_topdown_OTMS2_EThcD_NL_i02_ms2_proteoform_cutoff_html/prsms/prsm201.html
- Supplementary Dataset EV1/20180328_f2_topdown_OTMS2_EThcD_NL_i02_ms2_proteoform_cutoff_html/prsms/prsm202.html
- Supplementary Dataset EV1/20180328_f2_topdown_OTMS2_EThcD_NL_i02_ms2_proteoform_cutoff_html/prsms/prsm203.html
- Supplementary Dataset EV1/20180328_f2_topdown_OTMS2_EThcD_NL_i02_ms2_proteoform_cutoff_html/prsms/prsm204.html
- Supplementary Dataset EV1/20180328_f2_topdown_OTMS2_EThcD_NL_i02_ms2_proteoform_cutoff_html/prsms/prsm205.html
- Supplementary Dataset EV1/20180328_f2_topdown_OTMS2_EThcD_NL_i02_ms2_proteoform_cutoff_html/prsms/prsm206.html
- Supplementary Dataset EV1/20180328_f2_topdown_OTMS2_EThcD_NL_i02_ms2_proteoform_cutoff_html/prsms/prsm207.html
- Supplementary Dataset EV1/20180328_f2_topdown_OTMS2_EThcD_NL_i02_ms2_proteoform_cutoff_html/prsms/prsm208.html
- Supplementary Dataset EV1/20180328_f2_topdown_OTMS2_EThcD_NL_i02_ms2_proteoform_cutoff_html/prsms/prsm209.html
- Supplementary Dataset EV1/20180328_f2_topdown_OTMS2_EThcD_NL_i02_ms2_proteoform_cutoff_html/prsms/prsm21.html
- Supplementary Dataset EV1/20180328_f2_topdown_OTMS2_EThcD_NL_i02_ms2_proteoform_cutoff_html/prsms/prsm210.html
- Supplementary Dataset EV1/20180328_f2_topdown_OTMS2_EThcD_NL_i02_ms2_proteoform_cutoff_html/prsms/prsm211.html
- Supplementary Dataset EV1/20180328_f2_topdown_OTMS2_EThcD_NL_i02_ms2_proteoform_cutoff_html/prsms/prsm212.html
- Supplementary Dataset EV1/20180328_f2_topdown_OTMS2_EThcD_NL_i02_ms2_proteoform_cutoff_html/prsms/prsm213.html
- Supplementary Dataset EV1/20180328_f2_topdown_OTMS2_EThcD_NL_i02_ms2_proteoform_cutoff_html/prsms/prsm214.html
- Supplementary Dataset EV1/20180328_f2_topdown_OTMS2_EThcD_NL_i02_ms2_proteoform_cutoff_html/prsms/prsm215.html
- Supplementary Dataset EV1/20180328_f2_topdown_OTMS2_EThcD_NL_i02_ms2_proteoform_cutoff_html/prsms/prsm216.html
- Supplementary Dataset EV1/20180328_f2_topdown_OTMS2_EThcD_NL_i02_ms2_proteoform_cutoff_html/prsms/prsm217.html
- Supplementary Dataset EV1/20180328_f2_topdown_OTMS2_EThcD_NL_i02_ms2_proteoform_cutoff_html/prsms/prsm218.html
- Supplementary Dataset EV1/20180328_f2_topdown_OTMS2_EThcD_NL_i02_ms2_proteoform_cutoff_html/prsms/prsm219.html
- Supplementary Dataset EV1/20180328_f2_topdown_OTMS2_EThcD_NL_i02_ms2_proteoform_cutoff_html/prsms/prsm22.html
- Supplementary Dataset EV1/20180328_f2_topdown_OTMS2_EThcD_NL_i02_ms2_proteoform_cutoff_html/prsms/prsm220.html
- Supplementary Dataset EV1/20180328_f2_topdown_OTMS2_EThcD_NL_i02_ms2_proteoform_cutoff_html/prsms/prsm221.html
- Supplementary Dataset EV1/20180328_f2_topdown_OTMS2_EThcD_NL_i02_ms2_proteoform_cutoff_html/prsms/prsm222.html
- Supplementary Dataset EV1/20180328_f2_topdown_OTMS2_EThcD_NL_i02_ms2_proteoform_cutoff_html/prsms/prsm223.html
- Supplementary Dataset EV1/20180328_f2_topdown_OTMS2_EThcD_NL_i02_ms2_proteoform_cutoff_html/prsms/prsm224.html
- Supplementary Dataset EV1/20180328_f2_topdown_OTMS2_EThcD_NL_i02_ms2_proteoform_cutoff_html/prsms/prsm225.html
- Supplementary Dataset EV1/20180328_f2_topdown_OTMS2_EThcD_NL_i02_ms2_proteoform_cutoff_html/prsms/prsm226.html
- Supplementary Dataset EV1/20180328_f2_topdown_OTMS2_EThcD_NL_i02_ms2_proteoform_cutoff_html/prsms/prsm227.html
- Supplementary Dataset EV1/20180328_f2_topdown_OTMS2_EThcD_NL_i02_ms2_proteoform_cutoff_html/prsms/prsm228.html
- Supplementary Dataset EV1/20180328_f2_topdown_OTMS2_EThcD_NL_i02_ms2_proteoform_cutoff_html/prsms/prsm229.html
- Supplementary Dataset EV1/20180328_f2_topdown_OTMS2_EThcD_NL_i02_ms2_proteoform_cutoff_html/prsms/prsm23.html
- Supplementary Dataset EV1/20180328_f2_topdown_OTMS2_EThcD_NL_i02_ms2_proteoform_cutoff_html/prsms/prsm230.html
- Supplementary Dataset EV1/20180328_f2_topdown_OTMS2_EThcD_NL_i02_ms2_proteoform_cutoff_html/prsms/prsm231.html
- Supplementary Dataset EV1/20180328_f2_topdown_OTMS2_EThcD_NL_i02_ms2_proteoform_cutoff_html/prsms/prsm232.html
- Supplementary Dataset EV1/20180328_f2_topdown_OTMS2_EThcD_NL_i02_ms2_proteoform_cutoff_html/prsms/prsm233.html
- Supplementary Dataset EV1/20180328_f2_topdown_OTMS2_EThcD_NL_i02_ms2_proteoform_cutoff_html/prsms/prsm234.html
- Supplementary Dataset EV1/20180328_f2_topdown_OTMS2_EThcD_NL_i02_ms2_proteoform_cutoff_html/prsms/prsm235.html
- Supplementary Dataset EV1/20180328_f2_topdown_OTMS2_EThcD_NL_i02_ms2_proteoform_cutoff_html/prsms/prsm236.html
- Supplementary Dataset EV1/20180328_f2_topdown_OTMS2_EThcD_NL_i02_ms2_proteoform_cutoff_html/prsms/prsm237.html
- Supplementary Dataset EV1/20180328_f2_topdown_OTMS2_EThcD_NL_i02_ms2_proteoform_cutoff_html/prsms/prsm238.html
- Supplementary Dataset EV1/20180328_f2_topdown_OTMS2_EThcD_NL_i02_ms2_proteoform_cutoff_html/prsms/prsm239.html
- Supplementary Dataset EV1/20180328_f2_topdown_OTMS2_EThcD_NL_i02_ms2_proteoform_cutoff_html/prsms/prsm24.html
- Supplementary Dataset EV1/20180328_f2_topdown_OTMS2_EThcD_NL_i02_ms2_proteoform_cutoff_html/prsms/prsm240.html
- Supplementary Dataset EV1/20180328_f2_topdown_OTMS2_EThcD_NL_i02_ms2_proteoform_cutoff_html/prsms/prsm241.html
- Supplementary Dataset EV1/20180328_f2_topdown_OTMS2_EThcD_NL_i02_ms2_proteoform_cutoff_html/prsms/prsm242.html
- Supplementary Dataset EV1/20180328_f2_topdown_OTMS2_EThcD_NL_i02_ms2_proteoform_cutoff_html/prsms/prsm243.html
- Supplementary Dataset EV1/20180328_f2_topdown_OTMS2_EThcD_NL_i02_ms2_proteoform_cutoff_html/prsms/prsm244.html
- Supplementary Dataset EV1/20180328_f2_topdown_OTMS2_EThcD_NL_i02_ms2_proteoform_cutoff_html/prsms/prsm245.html
- Supplementary Dataset EV1/20180328_f2_topdown_OTMS2_EThcD_NL_i02_ms2_proteoform_cutoff_html/prsms/prsm246.html
- Supplementary Dataset EV1/20180328_f2_topdown_OTMS2_EThcD_NL_i02_ms2_proteoform_cutoff_html/prsms/prsm247.html
- Supplementary Dataset EV1/20180328_f2_topdown_OTMS2_EThcD_NL_i02_ms2_proteoform_cutoff_html/prsms/prsm248.html
- Supplementary Dataset EV1/20180328_f2_topdown_OTMS2_EThcD_NL_i02_ms2_proteoform_cutoff_html/prsms/prsm249.html
- Supplementary Dataset EV1/20180328_f2_topdown_OTMS2_EThcD_NL_i02_ms2_proteoform_cutoff_html/prsms/prsm25.html
- Supplementary Dataset EV1/20180328_f2_topdown_OTMS2_EThcD_NL_i02_ms2_proteoform_cutoff_html/prsms/prsm250.html
- Supplementary Dataset EV1/20180328_f2_topdown_OTMS2_EThcD_NL_i02_ms2_proteoform_cutoff_html/prsms/prsm251.html
- Supplementary Dataset EV1/20180328_f2_topdown_OTMS2_EThcD_NL_i02_ms2_proteoform_cutoff_html/prsms/prsm252.html
- Supplementary Dataset EV1/20180328_f2_topdown_OTMS2_EThcD_NL_i02_ms2_proteoform_cutoff_html/prsms/prsm253.html
- Supplementary Dataset EV1/20180328_f2_topdown_OTMS2_EThcD_NL_i02_ms2_proteoform_cutoff_html/prsms/prsm254.html
- Supplementary Dataset EV1/20180328_f2_topdown_OTMS2_EThcD_NL_i02_ms2_proteoform_cutoff_html/prsms/prsm255.html
- Supplementary Dataset EV1/20180328_f2_topdown_OTMS2_EThcD_NL_i02_ms2_proteoform_cutoff_html/prsms/prsm256.html
- Supplementary Dataset EV1/20180328_f2_topdown_OTMS2_EThcD_NL_i02_ms2_proteoform_cutoff_html/prsms/prsm257.html
- Supplementary Dataset EV1/20180328_f2_topdown_OTMS2_EThcD_NL_i02_ms2_proteoform_cutoff_html/prsms/prsm258.html
- Supplementary Dataset EV1/20180328_f2_topdown_OTMS2_EThcD_NL_i02_ms2_proteoform_cutoff_html/prsms/prsm259.html
- Supplementary Dataset EV1/20180328_f2_topdown_OTMS2_EThcD_NL_i02_ms2_proteoform_cutoff_html/prsms/prsm26.html
- Supplementary Dataset EV1/20180328_f2_topdown_OTMS2_EThcD_NL_i02_ms2_proteoform_cutoff_html/prsms/prsm260.html
- Supplementary Dataset EV1/20180328_f2_topdown_OTMS2_EThcD_NL_i02_ms2_proteoform_cutoff_html/prsms/prsm261.html
- Supplementary Dataset EV1/20180328_f2_topdown_OTMS2_EThcD_NL_i02_ms2_proteoform_cutoff_html/prsms/prsm262.html
- Supplementary Dataset EV1/20180328_f2_topdown_OTMS2_EThcD_NL_i02_ms2_proteoform_cutoff_html/prsms/prsm263.html
- Supplementary Dataset EV1/20180328_f2_topdown_OTMS2_EThcD_NL_i02_ms2_proteoform_cutoff_html/prsms/prsm264.html
- Supplementary Dataset EV1/20180328_f2_topdown_OTMS2_EThcD_NL_i02_ms2_proteoform_cutoff_html/prsms/prsm265.html
- Supplementary Dataset EV1/20180328_f2_topdown_OTMS2_EThcD_NL_i02_ms2_proteoform_cutoff_html/prsms/prsm266.html
- Supplementary Dataset EV1/20180328_f2_topdown_OTMS2_EThcD_NL_i02_ms2_proteoform_cutoff_html/prsms/prsm267.html
- Supplementary Dataset EV1/20180328_f2_topdown_OTMS2_EThcD_NL_i02_ms2_proteoform_cutoff_html/prsms/prsm268.html
- Supplementary Dataset EV1/20180328_f2_topdown_OTMS2_EThcD_NL_i02_ms2_proteoform_cutoff_html/prsms/prsm269.html
- Supplementary Dataset EV1/20180328_f2_topdown_OTMS2_EThcD_NL_i02_ms2_proteoform_cutoff_html/prsms/prsm27.html
- Supplementary Dataset EV1/20180328_f2_topdown_OTMS2_EThcD_NL_i02_ms2_proteoform_cutoff_html/prsms/prsm270.html
- Supplementary Dataset EV1/20180328_f2_topdown_OTMS2_EThcD_NL_i02_ms2_proteoform_cutoff_html/prsms/prsm271.html
- Supplementary Dataset EV1/20180328_f2_topdown_OTMS2_EThcD_NL_i02_ms2_proteoform_cutoff_html/prsms/prsm272.html
[truncated: 9,700 more entries]
